# Supplementary material for: Functional Isolation of Tumor-Initiating Cells using Microfluidic-Based Migration Identifies Phosphatidylserine Decarboxylase as a Key Regulator
Source: Sci Rep. 2018 Jan 10;8:244. doi: 10.1038/s41598-017-18610-5 (PMC5762897; doi:10.1038/s41598-017-18610-5)
Supplement: Supplementary file 5 — Supplementary Dataset 1 [file 41598_2017_18610_MOESM5_ESM.xlsx]

## Sheet: MDA-MB-231 versus SUM159
SUM159 Migratory Up-Regulated	SUM159 Migratory Down-Regulated	MDA-MB-231 Migratory Up-Regulated	MDA-MB-231 Migratory Down-Regulated	SUM159 MDA-MB-231 Up-Regulated Overlap	SUM159 MDA-MB-231 Down-Regulated Overlap
MYL2	C16orf92	C15orf48	DOC2GP	GHRL	MIR612
TCL1A	CLEC1A	ITGB1BP2	PLA2G1B	SERPINE1	PISD
IL1RL1	CTD-2350J17.1	DMBT1	CCDC13	PER1	CXCL8
C1orf204,VSIG8	KRTAP20-4	MIR4712	DENND1C	RGS2	CXCL2
RELN	MIR4523	KIF18B	MTHFSD	SNAI2	GDF15
TRMT1L	MIR92B	C7orf43	CT83	PMEPA1	CELSR3
CAMK1	RGS18	DHRS4L1	ESF1	THBS1	KYNU
FAM166B	SMTNL1	GHRL	RUSC2	SLC7A2	CXCL3
MIR3685	SPINK4	REXO1	RBBP7	FSTL3	ISG20
POLM	SEMA6A	TOMM40L	ZNF155	HSF2BP	ZMIZ1-AS1
INSC	LAMA2	ANGPTL4	TTC21A	PHLDB1	PTGS2
IFLTD1	BVES-AS1	C10orf118	SOX6	UBAP2	F2RL2
POSTN	HSPB6	PHACTR3	MMP1	FKBP5	FAIM3
STK16	RTCA-AS1	NRBP2	RNF170	COL4A1	CEMIP
C5AR2	TMEM198	SERPINE1	LINC-PINT,MIR29A,MIR29B1	DMBT1	NR4A2
SERPINE1	E2F2	EFEMP1	CXCL8	NEIL2	RNF170
CLDN14	PDE4D	SNAI2	PTGS2	NFIA	MX2
PDCD4	ZNF484	UCK2	ZNRF3	KRT7	CD24
SNORD116-21	CCDC22	GRB14	MMP3	COL4A2	CSF1
PTGS1	TRIM56	SNORD93	TMCC3	TUBA4A	CA11
LINC00607	TRIML2	FAM81A	MIR22,MIR22HG	SLC35G1	SYT17
GAL	CHADL	PLEKHJ1	EP300	LINC00673	APOL3
EDN2	CHPF	STK31	AKR1C1	SHROOM2	PPARGC1A
ZNF480	PRICKLE3	NRK	S100P	PROSER2	FAM49A
CSF1R	CUTA	PRKCQ-AS1	TIGD1	TGFBI	ZFPM2
ABLIM2	MEF2C-AS1	ANKRD54	MIR4284	GALNT10	EFCAB4A
TSC22D3	S100A9	DMC1	TCP11L2	MT2A	SAMD9L
DCN	FAM83H	DOCK3	LOC344887	CEP128	ICOSLG
LINC00601	DKKL1	WNT10B	TRAF1	AKAP12	GPRC5C
AMTN	LRRC37A4P	MBLAC1	MIR612	FAM72B	CLDN1
NFATC2	ARAF	PER1	NUPR1	SLC29A1	GGT7
STK32A	OLR1	ARRB2	MIRLET7I	POP1	KCND1
DGCR8	TNFRSF11B	RGS2	UNC13A	NT5DC2	VMAC
LOC101927865	S100A8	LOC101927746	NAGPA	MMD	ASS1
FBLN5	FGFBP1	DAW1	GDF15	NRP2	SPRY2
LOC101929380	OBFC1	HIST1H2AM	CELSR3	EFNB2	MKX
RASGRP1	IL24	PLEKHA7	SLC16A8	SPRYD7	NTNG2
SULT1E1	SRCRB4D	KRT80	TNFSF15	PRR11	SLC27A1
LTBP2	FAM65C	C6orf223	B3GNT9	TGM2	PCDHGA1,PCDHGA10,PCDHGA11,PCDHGA12,PCDHGA2,PCDHGA3,PCDHGA4,PCDHGA5,PCDHGA6,PCDHGA7,PCDHGA8,PCDHGA9,PCDHGB1,PCDHGB2,PCDHGB3,PCDHGB4,PCDHGB5,PCDHGB6,PCDHGB7,PCDHGC3,PCDHGC4,PCDHGC5
GHRL	HGF	LRRN4	INHBA	KLHL18	IFIT2
PILRA,PILRB	MIR612	MT1E	EDA2R	ATOX1	CCL5
SEMA7A	CALB2	KIF20A	LOC113230	FOXN3	AQP3
AKAP12	MSTN	RAD51B	MAP3K7CL	ATP8B1	ADAMTS1
NEBL	NGFR	ZNF488	AGR2	TNS1	RAB27B
HHIP	KRTAP5-1	CCDC138	MEI1	SPDL1	TRANK1
PHLDB1	AGT	NUDT6	CD22	NADK2	CLDN4
SON	RARRES2	EFNB2	BCAN	EDN1	C10orf54
HSF2BP	REXO1	SLIRP	MIR568	CCDC80	CLSTN3
FKBP5	PTPRC	MNX1	TTC39A	NUP205	RRAD
STX17	GTF2H2	CCDC19	MICALCL	RRP1B	CTSS
DNAJC27-AS1	LINC01121	LAMB3	IL1A	UTP20	RHEBL1
CCBE1	GUCY1A2	SDPR	HID1	TMED8	GPR37
SPOCK1	CACNA2D1,HGF	SLC19A3	BMF	GADD45B	ABCA7
CCDC130	ZNF506	CYB5RL	GNG2	CASC5	SLC9A3
SBNO1	PISD	CGN	PISD	TPM1	HS6ST3
COL4A1	CH25H	JPH1	IL32	GRPEL1	ABCC2
ENKUR	C8orf31	E2F8	SPOCK2	ADAM19	SHISA4
GPAM	RABGGTB	2015-03-01	RRAD	SMC2	MUC1
NCF2	SLPI	MCM10	TNFRSF9	ATG4C	ADAP1
PMEPA1	IL6	ENOX1	NELFA	ZFP36L2	ARSD
OLAH	PDE1C	SPC24	IFITM10	MARCKSL1	TMEM198
NPTX2	GAS7	DDN	SLFN5	ZNF106	NRG2
SUGCT	GCSAML	HMGN5	STK32A	PRKAR2A	LIF
FGD4	CCL5	NMU	MEGF6	NSRP1	NOXA1
HCLS1	ARHGAP25	MNX1-AS1	HEY1	NUAK1	TCN2
AOX1	CPZ	PMEPA1	TP53INP1	PARP2	MEGF6
CTGF	ADORA2B	HIST1H1C	LUCAT1	NOL10	TNFRSF14
SLC7A2	VIPR1	CSTF3-AS1	HKDC1	TSHZ1	TNFSF9
SNORD89	ZMAT4	APLN	ADM2	KPNA3	SRPX2
DGKI	ITGB2	MYBL2	CXCL2	LIMS1	SH3YL1
SCG5	ISG20	GMNN	SHBG	ST3GAL4	ATF3
TPST1	PRKG1	POLR3G	SESN2	CCBE1	BHLHE41
LMCD1	PDE7B	CDC25A	NFATC2IP	TCHP	ACSL5
SYT7	PLAC8	SLC25A10	ARHGAP4	DUSP7	LRRC37B
ABLIM3	SCG2	TUBA4A	GPR35	LAMB3	PLSCR4
TGFBI	KLHDC7B	LOC81691	CDK9	RWDD1	PARD3B
LAMC2	ITGB8	NPM3	LAMA1	PTPRF	TMEM173
FRMD3	NRG2	LOC730101	ZMIZ1-AS1	GNPNAT1	STAT2
DACT1	FAIM3	THBS1	SLC1A4	STEAP3	GLRX
PRSS3	EHF	ALYREF	LURAP1L		PTGFR
SCRIB	LRRC7	SNORD7	ESRP1		PDE4D
MAP2	VCAM1	S1PR5	TTYH1		CLUHP3
MIR4763,MIRLET7A3,MIRLET7B,MIRLET7BHG	IFIT2	ARHGEF26	CHAC1		IGFBP6
DIXDC1	MPZL2	CHAF1B	GIPR		FAM83H
AGPAT1	ARL17A,ARL17B	SLC7A2	VLDLR-AS1		ZC3H12A
COL4A2	P2RX7	FSTL3	TLR9		ADAM8
TOP2B	LOC102724927	UHRF1	SPX		UBA7
MYO10	RSAD2	TERT	CSF1		AKR1C3
SHANK2	NOV	DSCC1	SLC6A9		AKR1C1
RGS2	SYTL2	NFIA	RELB		OASL
FOXS1	FENDRR	LOC728554	PEX11G		PLEKHF1
ZNF81	WNT6	CDCA3	CTH		P2RX4
ZNF208	TIMP3	LMNB1	FHDC1		NCOA7
NRP2	RBBP8	MND1	NCF2		CD55
RNF150	RAB26	HSPE1,HSPE1-MOB4,MOB4	CXCL3		BTN3A1
SLC35B2	SCARA5	CENPV	GPNMB		DHX58
LOC102800447	CYTL1	E2F2	LOC101929690		VEGFA
LINC01158	LIF	HSF2BP	OTX2-AS1		GBP2
CDK9	CXCL8	BOLA3	NPAS1		SNTB1
BIRC3	ATXN7L1	HAUS8	SLAMF7		NPAS2
COL4A4	LPL	RANBP1	CALCOCO1		NEAT1
CTTNBP2	ARHGEF16	PHLDB1	CREBRF		PHLDA1
LHX1	COL5A3	ALDH1B1	CLDN1		APOBEC3A,APOBEC3A_B,APOBEC3B
ADAM19	GMPR	FEN1	ANGPT4		COL6A1
2015-03-04	IL1B	ASRGL1	PROCA1		IL6ST
SLC29A1	CXCL2	C11orf83	KLHL24		NABP1
SIRPA	PCSK1	STRA13	SLC22A18		L1CAM
SH2D2A	OASL	WDR12	BCL2A1		TGIF1
SYT1	TSPAN11	NEIL3	ICAM1		STC1
MGLL	C1S	APOO	CCDC154		LOC100506844
TMEM59L	NTNG2	POLR1E	ANKFN1		SPRED3
ADAMTS7	SERPINF1	UBAP2	MEIS3		STX3
GPR126	RHD	GEMIN5	PRRT2		PNMA2
ADAMTS16	C1R	FAM46B	STC1		ACBD4
KANK1	SOD3	CDCA2	SLC10A5		TSPYL2
PER1	GDF15	GJA1	DDIT4		BRSK1
SLC46A3	ERBB3	NME4	FAM189A2		BMP2
RASL11B	TMEM119	FAM72C,FAM72D	KYNU		LZTFL1
MTSS1	CLCA2	RAD54L	PIP5KL1		PLEKHA4
RPGR	PCDH7	PODXL2	LOC101927391		SYTL2
CDH18	CX3CL1	STXBP4	PPFIA4		C3orf33
IRS2	CACNG8	GEMIN6	CSF2		CITED2
ZNF583	ZNF813	SNRPF	FOSB		C19orf66
TNFAIP6	IGFBP2	KIAA0101	LINC00622		ORAI3
TMBIM1	MAPK10	FAM105A	PGAM2		CHPF
SLC26A2	NR3C2	TMA7	CALCB		CASP4
NAV2	CDH3	TOMM5	SLC22A15		PPP1R3C
RAP1GAP	SNAP25	DCXR	ERRFI1		CTSO
STON2	HPSE	SAPCD2	HDAC5		EPAS1
NOVA2	GNAO1	ATP5G1	LINC00893		TRIM34,TRIM6,TRIM6-TRIM34
LPP	C3	NDUFB9	HOXB8		TENM1
POU3F3	CHMP1B2P	FKBP5	SPON1		ABCG2
PGM2L1	PAMR1	TIMM8B	KDM7A		TRIM2
SEMA3B	LYPD6B	COL4A1	UNC5B		PLD1
ADAMTS9	PSMG3-AS1	IGFBPL1	CORO2B		TCEA2
DNER	SLC7A7	ACAT1	CCRL2		UBE2L6
FOXO1	TENM2	CDC20	PTPRH		PPM1M
PACS1	KYNU	C12orf45	BEX2		DNAJB9
FNDC4	SHISA2	UNG	LOC100506860		DAB2
HERC3	IFI44L	PKMYT1	MYO7A		AMT,NICN1
FOXQ1	CELSR3	PPIH	YPEL3		NR3C2
FOXP1	SPRY1	TUBA1B	SEL1L3		SCNN1D
WNT7B	ANGPT1	CASC8	LY96		SEC31B
NT5E	CXCL3	RRM2	PRSS1		KIF27
USP26	SBSPON	FAT4	SUN3		CKB
SPOCD1	FGF21	HAUS1	GPRC5C		ARHGAP27
DMBX1	CYP1A1	PCNA	CA3		SOD2
PRR5L	FER1L6	EBPL	RAB3B		NOTCH3
GTF2A1L,STON1,STON1-GTF2A1L	GPRC5B	CA2	LOC100506076,LOC100506123		SNX10
LRRC8C	GIMAP2	KRT7	KLK14		FAM84B
IL18R1	GFRA1	ANP32A	DUSP8		BCAN
SCN9A	CDH15	OXCT1	PNRC1		GRAMD3
LOC441666	DLX1	RASL11A	FOS		ACCS
LTBP1	LRIG1	FABP5	BEAN1		PPP1R9A
HS3ST3A1	APOE	RBBP8	KCND1		MZF1
KLF7	FAM213A	SKP2	NAT16		ECM1
YPEL2	TMEM229B	NCAPH	RTBDN		KIAA1217
TAGLN	ZP3	MALSU1	RPS6KA2		BLVRB
MAGI3	MLXIPL	XRCC6BP1	PLCH2		IL1A
DENND3	LOC440173	POP1	HSD3BP4		ENO2
XYLT1	CTAGE11P	OSGEPL1	KIAA1407		NHS
DUSP1	ADAP1	ORC1	ISG20		WBSCR27
AFAP1L1	AMBP	CLSPN	GOLGA7B		MYO18A,TIAF1
SLC19A2	LZTS1	CCNA2	LINC00313		JUND
PODXL	MCTP2	SNRPA1	HDAC9		PLA2G16
WNT5B	CD70	COX17	PPARGC1A		TTLL7
STK38L	CDK18	NCAPD3	IGDCC4		TNFRSF9
SMURF2	LOC100507501	HN1	OSBP2		AHR
PPAPDC1A	PLK2	WDR76	ANKRD20A5P		HOOK2
THBS1	GBP2	FAM111B	SLC16A1		SAMD9
RAB3B	ARHGAP29	MKI67	MX2		CXXC5
SPHK1	F2RL2	CYB5A	NR4A1		RIMS3
LINC00632	RTP4	BLMH	BHLHE41		SOX13
ITGB3	C2CD4C	DEPDC1B	RBM47		CDK18
HECW2	RHPN1	TYMS	PDK4		FGF5
XKRX	FOXO6	PARPBP	SQSTM1		EREG
GALNT15	TGFB2	NEIL2	LOC728392		LRP1
WISP1	CPE	GSTA4	THBS3		IL1R1
DNM3	COL3A1	C20orf27	MALAT1		ANTXR2
NAGS	ZNF461	PAICS	ZNF404		APOL1
STK17B	IFIT1	PRADC1	IRAK2		CLIP4
FSTL3	ARIH1	DUT	ALDH1L2		RHPN1
APCDD1L-AS1	LOC100506178	SUV39H1	PTPRR		DDR1
UBAP2	NYAP2	POU3F2	PTK2B		NTN4
NDRG1	IFIT3	CTDSPL	PANX2		TGFA
ADAMTS6	DBP	CPED1	RAB27B		OBSL1
LOC728323	PNMA2	PCNA-AS1	ATF3		IFIT3
OTOGL	ZMIZ1-AS1	ONECUT2	NEAT1		KIFC2
APCDD1L	TUB	SNHG8	WNT9A		IFI44
ELK3	TLR7	TRAP1	F2RL2		ABRACL
ALCAM	OLFML2A	EXO1	NTN4		PARP10
GCNT1	EYA1	POLR2L	DYSF		GPR108
LIPG	CXADR	GAMT	PLEKHG1		DKK3
MYO1D	RGS16	SDF2L1	MSH4		FTL
TBC1D2B	PTGS2	VRK1	CEMIP		SYNGAP1
COL8A1	EPSTI1	TRIP13	DUSP10		TRIM16
FBXL13	WT1-AS	RMRP	VMAC		DUSP6
FOXD1	TEC	GNRH2,MRPS26	RAB17		BTN2A2
HIPK2	CYP2D7P	AFAP1L2	ABTB1		SRGN
TRNP1	FUCA1	GLRX5	NLRP1		NUCB2
LOC284454,MIR24-2	CDC42EP5	MTSS1L	ZSWIM4		DRAM1
ARHGAP22	ARNT2	URB2	ZNF28		CLU
LOC284801	NCKAP5	PDCD2L	ALOXE3		CPT1A
TNFAIP8L3	UGCG	ATPAF1	SH3TC1		TNFAIP2
CLTCL1	CKB	LOC257396	DLGAP1-AS2		ICAM1
TIPARP	DAB2	MRPL16	CELF6		SPIRE2
LOC202181	ABCG2	MCM3	L1CAM		CDC42EP2
ADCY7	POU2F2	2015-03-02	ANG,RNASE4		SFTA1P
SMIM3	PLLP	RAD51C	RASGRP3		PLEKHA6
BPGM	MIR424,MIR503,MIR503HG	RPL38	HSPA6		MAFF
CDH2	SELENBP1	DBF4	BMP2		TPBG
SRPX	PMAIP1	BOP1	PARM1		TXNRD1
SIK1	PDE4B	NASP	TSC22D1		SERPINB1
UBASH3B	CABLES1	FBL	LHB		FAM46C
SERPINB5	LYPD3	TXNDC17	CCNG2		IKBKE
CYTH1	XIRP2	GINS2	PIK3IP1		DUSP4
GADD45B	KCNIP2	MTHFD1	ITGB4
ACKR3	PTX3	TUBB	FBXO32
SMAD9	CRISPLD1	LDHB	DUXAP10
TTLL11	APOL1	SNRPG	GATS
SLC35F2	BDKRB1,BDKRB2	ENOSF1	GGACT
GNPNAT1	COL21A1	TNS1	BTBD19
CIT	VWA5A	NSRP1	CDSN
ARHGAP31	ISG15	SLC25A19	WNK4
LOC644656	GRHL1	RRS1	SDR16C5
RNF152	NPL	C17orf89	ZNF444
PLEK2	GBP4	HSP90AA1	STX11
PDGFB	ARHGAP6	MAD2L1	NR4A2
VLDLR	SEMA6D	TMEM97	MIRLET7DHG
SNAI2	IDO1	HIBCH	KCNK6
BHLHE40	PRSS23	DLGAP5	HSD17B14
SKIL	P2RX6	MRTO4	JDP2
PSMD2	MKX	HMGB1	ST6GALNAC3
AMZ1	TMEM178B	GSTCD	TMEM173
DHRS2	ZNF467	NCL	FAIM3
MIR663A	HCK	TBC1D30	SRCIN1
FBN1	TMEM130	TUBG1	PLA2G4C
REPS2	COX6B2	HSPD1	AKR1B10
DLX2	CD27-AS1	DBI	LPAR2
ROS1	KIAA0226	PXMP2	DNAH2
DOCK9	C8orf4	TOR3A	PSORS1C1
ENDOD1	CCDC102B	CEP131	SEMA3B
ID1	CPNE4	MRPL41	LINC00854
SHROOM2	RCOR2	PWP2	FMO4
ESAM	SYT17	TMEM238	LACC1
PROSER2	LINC01139	UQCR10	HBP1
ABTB2	PTGER4	IGSF9	CSPG4
TYRO3	SNTB1	TOMM22	PPP1R15A
FAM72B	AQP3	SNRNP25	LOC100505715
PLCE1	ERG	MCM2	TNFAIP3
HS3ST3B1	SH3RF2	RAPGEF5	VLDLR
SLC30A3	SH2B2	CKS2	DDIT3
ZNF799	NOTCH3	CDT1	JHDM1D-AS1
ZMYND8	PECAM1	GPATCH4	WDR45
ZXDB	KRT5	NLE1	DNAJB9
STARD13	CARD16	OTX1	NMNAT2
NEDD9	LEFTY1	SNRPD1	EGR1
CES1	LOC730102	PPID	PELI2
GDPD5	CEMIP	CERS6-AS1	UPP1
LOC101929690	NR4A2	RRP1B	SCEL
KLF9	SEMA3A	ATAD5	CD24
NEIL2	HS6ST3	TMEM177	LINC01138
CSPG4	LAYN	PTTG1	SCN9A
LFNG	RUNX1T1	CCNF	AK9
FOXC2	TRIM22	COL4A2	LOX
FRMD6	TNFRSF14	MAP6D1	AKR1C3
PPP1R13L	RNF170	DNAAF3	LINC00702
NREP	CA11	TCP1	DLGAP1-AS1
MIOS	TGFBR3	RRP7B	SHISA4
ABHD2	GLRX	C1orf53	TMEM42
AMOTL1	CMKLR1	SPC25	NDRG1
FOXC1	KITLG	LYAR	ADAP2
HHAT	GOLGA8I	GCFC2	GPRC5D
LINC00941	DLL1	LMNB2	CAPN8
ANKRD50	APOL3	RPS26	LRG1
KCTD16	CASP1	PRPS2	GFPT1
LINC01279	SPRY2	NRARP	INHBB
FAM177A1	SORCS2	HNRNPAB	ARC
NAV1	APOBEC3D	TROAP	GABARAPL1
RPLP0P2	TM4SF1	HADH	DLX6-AS1
DSP	PHLDA1	HNRNPD	FICD
MYOM3	IFI6	TRAIP	SLC9A3
TSHZ3	RIMS3	CCNB2	CLDN4
AGFG2	WNT10A	LOC150381	BTG1,C12orf79
SNAI1	FZD4	RRP9	ASNS
TSHZ1	MX2	ZWINT	PTGFR
LIMS1	RGS9	C1QBP	CACFD1
CNTNAP2	CD24	DSN1	CCDC113
MFAP3L	FJX1	SLC35G1	PABPC1L
POPDC3	KLRAP1	TIMM13	ATP9A
LPXN	ZNF425	MAGOH	AMPD3
SYBU	LSR	TUBB4B	TRANK1
ANG,RNASE4	CLU	NDUFS5	TPT1-AS1
ARL6	GGT7	SLBP	KIAA1217
APPL2	H19,MIR675	CNN2	MXD1
TLE1	PPM1M	IPO4	LINC01004
ITGAV	RNF43	PAK1IP1	TRIM16L
TBX3	GOLGA2P5	LINC00116	PCK2
PIK3R1	FAM49A	SFXN4	LYST
ZNF704	MIR205HG	MCM7	NMRK1
CADM3	HCP5	CSRP2	BBC3
EN2	BDNF	GEMIN4	DENND6B
CEP83	GPRC5A	CSE1L	YPEL5
SESTD1	ICOSLG	LINC00673	CA11
GRB10	SGK223	NDUFA6	SRSF12
SRRD	ITGA7	RIMS2	ZFP28
ID3	PSTPIP2	ROR1	HOXC-AS2
ITGA5	CSF1	SHMT1	PPP2R2C
MAP3K7CL	FCRLA	IRS1	HMOX1
TUFT1	TFAP2C	TCOF1	ZC3H12A
LINC00673	PARD3B	RFC3	ABCC2
ZNF365	FAM46C	HAUS7,TREX2	C16orf46
MKL1	PDZD2	CHCHD10	INHBE
PDPN	SCNN1D	CHCHD4	LOC146880,MIR4315-1,PLEKHM1P
EPG5	NPTX1	TFAP4	C6orf141
FLJ22447	SLC8A1	MRM1	SYT17
HIP1	CDH8	SERTAD4	ACKR2
CASP6	NTN1	C11orf48,LOC102288414	PTPRB
TMTC1	DUSP4	LAS1L	CDR1
ZNF501	TCN2	TMEM160	PLA2G6
ZFP36L2	LINC00923	PRIM1	MIR210HG
OLFM2	TNFRSF1B	EIF2B3	PITPNM3
PCDH1	WDR66	FOXM1	IL16
HOMER2	KAZN	FKBP4	ABTB2
ANKLE2	ZNF204P	PTMA	LAMC2
DMBT1	SRD5A3	SHROOM2	SLC2A10
NDST1	P2RX4	PPARGC1B	TLR1
TMEM164	SERTAD4	NUFIP1	TIMP4
ATG4C	NLRC5	CCDC86	FAM110B
GALNT10	IGFBP3	PRSS12	HSPB8
MMP13	ABCA7	KNSTRN	APOL3
FERMT2	CECR1	RPIA	FAM49A
ITPR2	TMEM40	INCENP	ASS1
SLC45A3	ZFPM2	TBX1	SAMD9L
KCNG1	EFCAB4A	ACN9	ZFP69B
SMAD7	CLEC2D	SRSF7	LINC00662
SPDL1	PPARGC1A	TIMM21	LOC653712
DKK1	PLA2G16	LSM2	LZTFL1
DNAJB2	L3MBTL1	PARP1	TTLL1
DDX60L	SMOC1	CDKN3	TLR8-AS1
SGMS1	LGR4	SUGT1	ZFPM2
PRDM1	N4BP3	CHAF1A	LINC01204
KIAA1161	PLAC1	BIRC5	LINC-PINT
KLF2	PCDH18	LINC00886	GEM
C7orf60	ARHGAP28	POLD1	KDM6B
FAM115C	NUP210	PTGES2	APOL6
ASL	PDE4C	CDC42EP3	OPTN
RAD18	FAM19A2	TACC3	GPT
GPR87	PLAU	CDCA7	ATP2C2
SACS	CFH	CCDC137	ITGA2
CDK14	NAT1	AURKB	SLC3A2
ZBTB25	CYTIP	POP5	KRT19
CCDC80	FAM46A	LRP4	PVRIG
SLC35G1	FLJ31104	NRGN	ELAC1
IVNS1ABP	NCOA7	RRM1	LINC00342
CRISPLD2	ABCA9	NOLC1	ZNF641
PPM1H	LRRC37B	MLLT11	EFCAB4A
ZNF281	SAMD9L	COQ3	BACH1
B3GNT5	COQ10A	GTF3A	FLJ44635
PPP2R3A	FOXF1	IGFBP4	RPL28
OSBPL5	CYB561A3	SPAG5	FAM167A
RCOR3	SPIRE2	MCM4	ARSD
NFIA	IRS1	SSB	PNPLA7
RNF2	METTL7A	PRMT7	RAD21
FOXN3	LINC00883	ANP32E	CSGALNACT2
CERS6	MUC1	CENPM	SELPLG
SORBS2	NUDT7	DSEL	C17orf103
FURIN	SORL1	U2AF1	TMBIM1
OSBPL10	STAG3L1,STAG3L3	DCTPP1	CEBPB
AP1M2	ARTN	NME1,NME1-NME2,NME2	OGT
EDN1	PTGES	SNRPD3	BHMT2
PPP1R21	GPRC5C	FAM83D	CLIP2
SOX4	CLDN1	GMPS	RGL3
WNT9A	KCTD12	H2AFX	RASA4
GADD45A	APOBEC3F,APOBEC3G	SSRP1	ASGR1
ERVMER34-1	MSC	PPM1G,ZNF513	PTK6
KRT7	FZD9	MCM6	ZNF600
HMGA1	IFI30	IMPDH2,QRICH1	EPAS1
RTN2	AVPI1	TFDP1	NABP1
FAM196B	KRT86	GSG2	KCNQ3
TBX18	ARL4C	ELFN2	TSNARE1
PAPPA2	NUDT14	USP13	IL18
DUSP18	FGF5	GGCT	FAM84B
ST3GAL4	ALDH3A2	THRIL	ICOSLG
FLVCR2	RHEBL1	ATP5G3	ABCC9
ATP13A2	SPTLC3	BRIP1	TMEM71
LPCAT2	IKBKE	ATAD2	MAP2
TRMT10A	KCNE4	RBFA	ADAMTS1
AHNAK2	KCND1	SAP30	KRT15
MBOAT2	RASSF5	HMGN3	PCSK4
DPP9	IL6ST	LEF1	ARHGAP40
EVL	SFTA1P	UQCRB	PLEKHA4
C6orf1	VMAC	SHCBP1	KLF4
HIC1	F11R	VDR	ABCC3
HOMER1	GGT5	SUPT16H	PLEKHG5,TNFRSF25
FHL3	GJC2	GPI	GREB1
GAN	VEGFA	CYR61	CILP2
KDM7A	ASS1	PLAC8	PPP1R3C
TANC2	C5orf56	PFAS	LOC388692
FITM2	AIM2	ESCO2	MTMR9LP
TUBA4A	CD55	LDHA	RBCK1,TRIB3
RAI14	ALDH5A1	CTSC	PRRX1
TGM2	ZHX2	NDUFS6	RASD1
ACTR3B	CLGN	EXOSC3	NRIP3
HIP1R	STX1B	CARD10	ITGB3
KLF10	AIPL1	PSRC1	CPA4
ZFHX3	NXN	NDC80	GGT7
EFR3A	PPFIBP2	TMPO	NBPF7
CDYL2	PLCG2	NCAPD2	SMPDL3B
ITPRIP	SLC2A9	TOMM40	MMP25
HEATR3	ZNF77	POLE3	MAP1LC3B
ZHX3	TMEM205	RPA1	C14orf28
FAM102B	SLC27A1	DIS3L	ARGFX
C11orf91,CD59	ACBD7	PROSER2	ID2
CCDC112	GRAMD3	NPM1	OSGIN1
KIF26B	TLR3	HNRNPM	GTPBP2
PBX3	ASIC1	PIF1	FAM132B
BCL3	STAT2	EXOSC2	ZNF181
CCDC147	IL1R1	NIP7	CLSTN3
AGO4	PER3	BLM	DBH-AS1
STX1A	NR6A1	CROT	IL1RAPL1
SPATS2L	NFE2L3	LIG1	FAM229A
MICAL2	C10orf54	SLC25A12	KCNAB3
TPM1	HIST1H2AC	RTTN	CYP1B1
APBB2	C3orf33	BUB1B,PAK6	IFI16
HES7	KLHDC8B	PPAT	SLC22A3
KLHL26	ZNF354C	CCNB1	TMC6
VGLL3	TMEM158	MRPL36	APCDD1L
TNFRSF11A	CUEDC1	MPHOSPH10	SLC35D2
ST6GALNAC3	IGSF8	NCAPG	DZANK1
SCLT1	ADAM8	PLK1	EML6
MRPS31	BTN3A2	BAG2	TNIK
TMEM194B	BCAM	KIF4A	SPTBN5
SPRYD7	EPHX4	MSH6	HERPUD1
LOX	FIBIN	PSMG3	ULK1
KATNAL1	PCDHGA1,PCDHGA10,PCDHGA11,PCDHGA12,PCDHGA2,PCDHGA3,PCDHGA4,PCDHGA5,PCDHGA6,PCDHGA7,PCDHGA8,PCDHGA9,PCDHGB1,PCDHGB2,PCDHGB3,PCDHGB4,PCDHGB5,PCDHGB6,PCDHGB7,PCDHGC3,PCDHGC4,PCDHGC5	COX7C	FBXL20
COL5A1	CTSS	POLE2	LMF1
NCK2	PLSCR1	NRM	OAS1
MMP2	GPR65	RPS21	FAM214A
TRHDE	SERPINA1	ROMO1	LINC00346
PTPRK	RGS20	DNMT1	TBC1D19
CDR2L	ANXA1	SRM	ARHGEF2
MPRIP	ZC3HAV1	HMGB3	ORAI3
CCSER2	SECTM1	SNRPC	GAB2
MT2A	SLC25A34	PA2G4	ROBO4
MMD	HOXB7	LAGE3	LTK
PELI1	TNFSF9	SORD	HOOK2
AREL1	POU5F1	SFXN2	PSCA
BCL6	ZSCAN31	UMPS	BIRC3
ABI3BP	EBF1	YBX1	NFKB2
CEP128	COL6A1	TAF15	DKK3
MYADM	ACSL5	IPO11,LRRC70	PPP2R5B
FLNB	TRIB2	RPS29	ZNF808
MFGE8	PRKCE	PBK	GPSM1
WBP1L	SCP2	TGFBI	DHX58
DOCK5	IFITM1	RPL22	FBXL13
CSRNP1	CEBPD	SGOL1	TRIB1
ANKH	ARHGAP27	ATAD3A	BTN3A1
ALG10B	GPR37	GALNT10	CRELD1
ARHGEF28	SLIT2	TCFL5	ZFP36
PLEKHA1	HS6ST1	RPL35	SAT1
ACOX3	PGF	SAFB	SPRY2
SERPINE2	ANKRD54	TRMT10C	DNAJC12
SH3KBP1	GKAP1	ING1	ZNF841
VTI1A	ADAMTS1	CLUH	SLC25A45
PPARG	TFPI	BRMS1L	SLC9A8
PIK3CA	C11orf74	TMEM201	EPOR
PHKA1	RAB27B	STIP1	INSC
FZD8	TRANK1	GCSH	BTC
OSTF1	CLDN4	TEX30	STX3
TMED8	MAP3K14	HELLS	SLC7A11
EPHB2	NRN1	GJA9,MYCBP	MKX
FAM222B	SLC9A9	SUMO3	BCL3
ARFGEF1	BRSK1	CDCA8	CARD6
EMP2	GYPC	GLMN	NAMPT
CEP170	PHF21B	FARSA	NTNG2
CCDC132	CNTNAP4	MYBBP1A	CPEB2
BMPR2	CLSTN3	HSPA2	RINL
YIPF5	MAP7	MRPL1	HS3ST5
TBC1D19	RRAD	NFU1	CDKN1A
ZNF845	PPM1L	NT5DC2	SLC27A1
TCF4	PPP1R12B	MYEOV2	NOXA1
TSPAN14	FAM174A	LOC100294145	FAM129A
NOTCH2	SYTL1	GTF2H5	SYT1
KIF21A	PKDCC	BUD13	FGF1
NAV3	AKR1C2	NOC2L	SLC17A5
ZNF766	ANXA3	NUP155	MAP1LC3B2
RAPH1	TLE4	AURKA	LAT2
LRRFIP1	ZNF613	LSM6	CCDC65
SLC30A4	C11orf70	MYH10	ERO1LB
C1orf21	SLC9A3	GINS1	STC2
DNAJB5	MAP3K8	UQCRQ	TXNRD1
LRRC8B	DTNA	LLPH	CYP4F35P
KIF3C	KCNAB2	MRPL35	DFNB31
RASSF8	SIPA1L2	UCP2	FTH1
ZFP36	TBC1D32	MT2A	BCKDHA
FGF2	PLEKHF1	NUSAP1	NKX2-8
POP1	MAP3K5	CEP128	FAM41C
PLEC	ABCC2	UTP20	TMEM154
HN1L	SHISA4	CTPS1	KIAA1107
CLN8	C19orf66	NOP16	GCSAM
DSG2	PLD1	POLR2F	PCDHGA1,PCDHGA10,PCDHGA11,PCDHGA12,PCDHGA2,PCDHGA3,PCDHGA4,PCDHGA5,PCDHGA6,PCDHGA7,PCDHGA8,PCDHGA9,PCDHGB1,PCDHGB2,PCDHGB3,PCDHGB4,PCDHGB5,PCDHGB6,PCDHGB7,PCDHGC3,PCDHGC4,PCDHGC5
USP31	LRRC23	AKAP12	FAM107B
NT5DC2	SOST	PRPS1	DNASE2
KLF6	HLA-B,HLA-C	MRPL22	GPR116
ABAT	TRIM34,TRIM6,TRIM6-TRIM34	RWDD1	EYA4
ZADH2	C17orf58	GEMIN2	ZFYVE1
ATP8B1	F2R	FAM64A	SH3TC2
CEP135	ARSD	KIF11	GPT2
VAMP4	STAMBPL1	KIF22	ZNF391
BIN1	RAB27A	DCK	CYP4V2
PPFIBP1,REP15	ENPP2	FAM72B	PGBD4
SNTA1	SNORD60	NGFRAP1	ZSWIM8
LIMK1	RGS14	SLC29A1	FAM221A
SIPA1L1	GPX3	NDUFA12	SUGT1P1
ERCC6,ERCC6-PGBD3,PGBD3	PEG10	PDHA1	CLUHP3
PXN	LHPP	SF3A3	PCBP3
ATOX1	APOC1	KIAA0020	LOC100130238
TMEM237	SNCA	ATP5A1	CREB5
EFNB2	EDIL3	RPS28	IFIT2
KIF15	ABLIM1	SPATA5	YPEL2
LRRC8A	NOXA1	CBX1	GJB2
CBLL1	DDR2	PDLIM3	ZSCAN20
MYO9A	EXD3	SIVA1	ANKRD36
PRR11	MEGF6	DHX9	CCL5
TRIM35	TMEM67	FERMT1	MRPL45P2
SLC25A37	UST	CHORDC1	KIAA1875
ZC2HC1A	IFI44	POLD2	EREG
KIAA1549L	PLOD2	PTGER4	ERN1
PTPRF	ZNF557	RBM28	SERPINB8
TLN2	FAT4	PRKX	LPAR5
KIF1B	ARSE	TSEN2	EGF
TTPAL	CDK15	MRPL32	PLSCR4
FRA10AC1	SAMD12	HSD17B10	AQP3
CTNNBIP1	CCDC103	MRPL20	ZNF320
FANCM	TRIM2	CCT6A	ACCS
ATP11C	HCN4	SLITRK5	SERPINE2
KIFAP3	FAM89A	UTP23	WARS
FAM73A	EMR2	TOP2A	LOC100130705
DUSP23	LPAR1	COPRS	LARP6
ARHGEF10	SRPX2	FBXO5	NFKBIA
ITGB1	PPAP2B	PTN	BEST3
HOOK3	IER5L	FAM98B	SNCG
INPP5A	KIF27	THUMPD2	RPLP0P2
TUBA1A	PKP3	CENPA	ZBED9
DAAM1	VSNL1	CACYBP	NBR2
LDLRAD3	SH3YL1	SERBP1	SLC26A11
NRP1	RBM38	PHB	SLC38A2
IGF1R	ATF3	TRIAP1	LIPH
ARNTL	BHLHE41	FASTKD3	CDKN1C
BMP1	ABHD17C	PGAM5	XBP1
SLC35E4	MCOLN2	PINX1	PLXNB1
TRIO	A4GALT	KCTD12	JUNB
ARHGAP21	GRK5	EBNA1BP2	TEF
CD163L1	PLSCR4	RUVBL2	C10orf54
NUP205	TMEM173	PRPF38A	AGAP5
NCS1	S1PR2	NOL10	BLVRB
ULK1	NUCB2	CDKN2C	NUDT1
ADAM12	PCSK9	EED	TTC39B
PHLPP1	IFI35	EIF5B	ATP2B4
NCOR2	MPP7	NEURL1B	ATXN1
LHFPL2	TAPBPL	EIF3J	OTUD1
STEAP3	LYSMD2	TUFM	LOC645638
RAP1A	PTGFR	GPR3	CPEB3
SF3B6,TP53I3	PLEKHA6	ERCC2	HES2
PAQR3	IGFBP6	TTLL12	TPP1
STK32C	CADM1	FGFR4	SEZ6L2
JADE2	SLC39A8	CDCA5	TGIF1
ITSN2	IL11	NOP2	HOXB9
CAMK2N1	CLUHP3	GTF3C6	RCAN2
ZPR1	PTN	DDT	SLC6A8
MED15	NTPCR	CYC1	KIAA1551
E2F7	CTDSPL	NDUFV3	UBA7
SRGAP1	GCHFR	SLC38A4	ZNF165
KLHL18	ZC3H12A	NDC1	AGO4
ST3GAL1	UBA7	CD320	CTSS
PGBD1	WBP5	EFCAB4B	CLIP4
COPS8	ABRACL	SAAL1	RABAC1
ARMC8	AKR1C3	SLC25A17	MROH1
DVL1	AKR1C1	MMD	RHEBL1
GRPEL1	TMEM156	MCM8	ANKRD30BL
SYNPO	ARHGEF4	NDUFAB1	PON3
MIS18BP1	C11orf54	PRC1	DDX60L
TACC1	IDUA	KHSRP	LOC728752
UHRF2	TMSB4X	ERCC6L	FYN
SLC9A1	IRF1	UBE2T	LINC01207
CLASP1	BTN3A1	NRP2	PNPLA8
TJP2	DHX58	LINC00467	PCDH1
ROCK1	COL4A6	AMD1	POLI
C11orf24	SEC31B	ADA	GPR37
HECA	ZNF649	ARHGAP19,SLIT1	ABCA7
MAP3K2	SDPR	GRK6	KRTAP2-1
S100A16	HLA-A,HLA-F,HLA-G	C9orf142	ZNF460
IMPACT	CPT1A	POLR3K	ALPP
NADK2	PIM1	FSBP,RAD54B	LRP1
TNS1	DTX3	HSF2	LINC00963
RAPGEF1	LOC646214	KIF2C	C9orf169,RNF224
PFKP	BACE2	SKA3	TPRG1L
IKZF5	EBF4	CIRH1A	GRB10
IGF2BP2	PARP14	STK33	CCDC144B
TMEM87B	NPAS2	C4orf46	LINC00648
CAMSAP1	NEAT1	HSPA4L	NF1
SLC27A4	LAMA5	ANKRD32	ATP6V0A1
TCP11L1	APOBEC3A,APOBEC3A_B,APOBEC3B	RPS24	CDKL5
ABCA1	ADD3	CCT7	CDRT4,TVP23C,TVP23C-CDRT4
CNOT6	ERMP1	LETM1	HS6ST3
C12orf75	ZNRF2	ANP32B	KLF8
POLRMT	FAS	CCND3	NFATC4
STYX	GSTM4	RPLP2	COL6A2
FAM117B	CDK20	DHX57	CTSD
EBP,PORCN	PHLDB2,PLCXD2	XRCC6	ABHD4
MCL1	C7orf25	CCDC34	CCNYL1
CDK17	USP43	TNS4	ST14
PANX1	EGFLAM	DCPS	ERV3-1,ZNF117
ZNF106	DUSP6	EXOSC7	DPYSL3
SHOC2	HSCB	SVIP	ZNF862
MET	NABP1	KIFC1	CDK5R2
DCLRE1B	HES4	BUB1	IER3
MANBA	WBSCR27	C4orf48	SARDH
NFXL1	L1CAM	SLC37A4	TMEM132A
RAB11FIP2	GABRE	NDUFS7	TSSK4
RSPRY1	LAMA3	CENPI	FLJ42627
SNRNP48	TEX30	TIMM8A	ALS2CL
HMGXB3	TGIF1	SOD1	MUC1
PRKAR2A	STC1	EIF4A3	HOXC9
CRTC1	B2M	PRKDC	S1PR1
RRP1B	SNX10	CDC45	IL7R
ARL13B	LOC100506844	NCBP1	SLC2A3
UTP20	DIS3L	TXNL4A	CASP4
CASC5	MAGEA1	TMEM109	ADAP1
MRE11A	THBS2	COX7B	SLC34A3
SEPW1	NNMT	TK1	CFD
CLPB	GPR153	CHCHD7	PLEKHM1
C12orf49	GAS1	RPS25	CBX7
TTL	CORO2A	HCFC2	ADAMTSL1
DCAF10	SPRED3	CDK1	ZSCAN30
LRRC40	FIGF,PIR	SAE1	JMY
F3	CNRIP1	LSM7	GORAB
CHST3	C9orf3	UBL5	SYNGAP1
FOXP4	STX3	GTF2A2	TMEM198
TAOK1	ACBD4	BCCIP	PPP1R26-AS1
AMMECR1	TSPYL2	SPR	TEP1
NIPAL3	RNASET2	CPOX	NRG2
HTRA1	RAB9A	EIF3B	SMG1P7
ARHGEF40	GNG11	NAA15	FCRLB
AGO1	SPATA13	NDUFB3	LIF
CALD1	GTF2F2	EHMT2	SRGN
BTBD7	PARD6B	KDM1A	ENPP1
GFPT2	BMP2	TUBA1C	MCTP1
CYP20A1	PECR	PUS7	NIPAL1
BACE1	LZTFL1	HNRNPU	ITGA3
PDLIM7	PLEKHA4	PSMA4	GSDMB
UBE4B	SEMA3F	MCIDAS	TCN2
PDLIM4	CITED2	RPSA	OPLAH
PCNX	ANTXR2	LSM3	MAPK13
SPSB1	LOC101927797	PDXP	NPDC1
JUNB	ORAI3	MRPL21	FOXO4
NUAK1	SLC2A14,SLC2A3	SPRYD7	ZMAT1
PAK1	SNX18	ENY2	ZNF697
DBN1	CASP4	HNRNPH2,RPL36A,RPL36A-HNRNPH2	APOBEC3A,APOBEC3A_B,APOBEC3B
SMC2	NOTCH1	NUP188	CYS1
DUSP7	PPP1R3C	AHSA1	CTSO
RALB	ZBTB12	XRCC2	TNFRSF14
MARCKSL1	CTSO	RABL6	SRPX2
ITGB5	GALT	ILF3	TCTEX1D2,TM4SF19
ATL3	EPAS1	CCT8	PEAK1
PARP2	PLEKHH3	PSMA3	MFI2
SLC35C1	CYB5A	TRIM28	CRYL1
ZDHHC9	GAMT	NDUFB4	JOSD2
NSRP1	TENM1	KPNA2	MFSD6
YLPM1	EFNB1	APOA1BP	GGT1
APOOL	CASD1	DDX24	TCEA2
KLF13	SOX9	THOP1	CACNA2D4
SNX13	IL6R	NCAPH2	PLXNA3
MYO1E	CREG1	MCM5	GSE1
TBL1XR1	BTG3	ZNF618	LGALS3
QSOX1	WWTR1	CYCS	ZBTB38
ALKBH8	PPP1R9A	GAR1	SH3YL1
ABR	IFT81	GNL3	ZNF300
NOL10	IMPA2	FH	TNFSF9
ATF7IP	IFITM3	FBXW9,TNPO2	MAFF
POLR3A	TCEA2	C19orf53	TTLL7
KPNA3	DECR1	CALML4,CLN6	KLHL29
ZDHHC6	KSR1	KLHL18	REPS2
NCKAP1	UBE2L6	NOC4L	COL17A1
BMF	C20orf96	C16orf59	C9orf72
CHST11	MSX2	H2AFZ	TNIP1
PPARD	DNAJB9	BYSL	ARHGEF10L
CCDC6	RGL1	C3orf14	GMFG
PITRM1	ATOH8	VKORC1L1	RANBP17
ZYG11B	LHFP	SMC2	MOSPD1
KIAA0355	FNBP1	DTYMK	LOC101929086
TRAK2	AMT,NICN1	AHCY	FOXQ1
DLC1	ODF3B,SCO2,TYMP	SCARB1	EFTUD1
DLGAP4	NQO1	SRRM1	KPNA5
HAUS2	SUV420H2	LRIG3	LOC100129917
SLC41A1	DIO2	NAT10	SOX13
TCHP	SOD2	MRPL4	TVP23B
C16orf72	CTSC	PARL	PTPRM
CDK6	RGS3	SUCLG1	ZXDA
CERK	SGCE	EVA1C	ZNF274
WASF2	PHKA2	BZW2	ADIRF,AGAP11
CDC42EP1	HSPA4L	NOL6	ZC3H12C
MMGT1	HDAC10	BRIX1	JAG2
GTF2IRD1	PIK3R3	CKLF,CKLF-CMTM1,CMTM1	TRIM16
USP24	FAM126A	CCDC134	MUC15
GCC1	CHEK2	PRR11	TP53INP2
PPTC7	TLE2	CLNS1A	ACSL5
SPRY4	SOCS3	SIX1	FCHSD1
CAPN2	CELSR2	CMSS1	LRRC37B
LAMB3	NMI	C18orf54	CCNDBP1
CMTM3	TGFBR2	ORC5	LOC400644
HIBADH	TRIM37	ISOC1	MZF1
CMTM4	FAM84B	TSR1	FAM214B
SIPA1L3	BST2	SDHA	CYLD
EZR	BCAN	VDAC1	C2orf81
CD151	KRT18	FAM96A	CDH11
IMPDH1	ACCS	MRPS15	SLC25A27
RWDD1	MZF1	TGM2	PARD3B
	ECM1	PPP1R14B	PDK1
	AHR	RFC2	LMTK3
	KIAA1217	FAM162A	ZNF160
	TP63	RPL27	MBP
	NMT2	ORC6	ARRDC3
	CSRNP2	MTERFD3	LOC143666
	ACADVL	RPL37A	HMBOX1
	COL4A5	RPS7	STAT2
	PSMB8,TAP1	MRPL24	ZNF594
	BLVRB	GPRIN1	POLD4
	IL1A	TOP1	SAMD9
	OAS3	PPP5C	CLIC4
	NR2F2	TENC1	STYK1
	ENO2	SLC25A5	BBS9
	NHS	WDR62	MCOLN3
	SEC11C	RPL14	NPAS2
	PLXND1	PRDX1	GLRX
	HES1	CCT3	TPBG
	MYO18A,TIAF1	MIS18A,URB1	ADAM17
	IFNGR1	COPS6	ASPRV1
	TNFRSF19	DDX1	ATG13
	COL5A2	CCDC15	KLF6
	TFPI2	HNRNPR	LOC101928936
	RND3	LAP3	PDE4D
	JUND	SLC25A11	CHFR
	BTN2A2	SMS	CD274
	STX18	SETMAR	TTC28
	FAM111A	PNPT1	2015-09-14
	ZNF251	CAPN15	FAM114A1
	TTLL7	UBE2N	ENO2
	MITF	SAFB2	JUND
	NRCAM	TBCA	PCNXL2
	SGSM2	NOP58	SLCO1B7
	HSF2	RRP1	NHS
	ISCU	PRMT3	IGFBP6
	TNFRSF9	TOMM7	ATF4
	LY6E	DHDDS,HMGN2	FAM83H
	PAG1	NDUFB5	NFIL3
	SESN1	MT1X	ADAM8
	SOX7	FUS	FHL1
	PTPRG	BRCA1	MAP1B
	GXYLT2	PRKAR2B	SMOX
	REPIN1	PSMD1	RTN2
	LIN52	NHP2	WHAMMP3
	HOOK2	LYSMD2	KHNYN
	SAMD9	KPNA3	NAPB
	CXXC5	SDCCAG3	TRPM4
	SLC1A1	RRP36	CTAGE5
	LPHN2	NUP37	SPEG
	TGFA	MOCS2	ZNF19
	CRELD1,IL17RC	SNRPD2	PDGFRB
	SOX13	VDAC3	TMEM106A
	MSX1	ITGBL1	ZNF432
	NDUFB1	RPL34	GOLGB1
	PSRC1	TRABD2A	DLX4
	G6PD	CHRNA5	OASL
	TP53	MPP2	PLEKHF1
	ECH1	SGOL2	KCNK1
	EFNA1	RSL1D1	FUT1
	EREG	RPS2	PROB1
	CHST7	FAM136A	MYADM
	RBCK1	ZNF608	IFIH1
	2015-03-09	PEBP1	FAHD2B
	PSME1	WBP11	DGKA
	LRP1	ITPKA	P2RX4
	RPP25L	MRPL39	SLC38A7
	IRF2	FJX1	NCOA7
	AIG1	POLA2	OSBPL5
	FAM160B2	TSR2	LOC374443
	PDP1	RILPL2	CD55
	FAH	SSBP1	SLC33A1
	ITPR1	ETFB	FLYWCH1
	SEMA6B	CHCHD1	PBXIP1
	TNNT1	MAK16	PDE10A
	PARP10	MRPL14	TSPYL2
	SGSH	HSPA4	DMPK,DMWD,SIX5
	CD99L2	PARN	ABCA3
	MAN2B2	MTFP1	VEGFA
	TBX2	GBP1	PRRT1
	GALC	FTSJ2	GADD45A
	CLIP4	POP7	CITED2
	ISCA2	NFIC	LINC00910
	C9orf172,RABL6	UQCRH	C11orf35
	BTG2	RPL24	TNC
	PRCP	BDH1	PSMD5-AS1
	DDR1	HNRNPA3	KGFLP2
	NTN4	SNRNP70	ZBTB43
	TRAFD1	LSM4	KDM3A
	RCN1	NSUN2	ABCA10,ABCA5
	DDAH1	TARSL2	LOC283922
	LOXL1	GAS6	H6PD
	HEXIM1	CENPU	PGPEP1
	OBSL1	ATP5F1	TENM1
	NEDD4L	ALG6	ATP7B
	SMAD2	ATOX1	MAPRE3
	CARHSP1	NUDT15	ADAMTSL5
	KIFC2	EBP	ANKRD29
	ADCY9	RPS15	SLC12A8
	CD47	ANLN	ZNF302
	LGALS3BP	MRPL3	GBP2
	SEMA3C	TTF2	ZNF175
	AFAP1	SET	SNTB1
	GPR108	MRPL18	MYOM3
	DKK3	NEU3	PLCD1
	SPTSSA	EID2	BSDC1
	TPCN1	SARNP	ENTPD3-AS1
	FTL	EFTUD2	PHLDA1
	COL12A1	CXorf57	NAV2
	SYNGAP1	RRP7A	SPRY4
	RNF145	APRT	DOCK11
	TRIM16	MSH2	LOC100129550
	EXT1	FOXN3	LOC100288069
	BAI2	LPAR1	TBC1D10A
	CTIF	DLAT	STK19
	NSMF	ZMYND19	CD96
	BAHCC1	ESPL1	HSPA13
	SRGN	PSMB3	UBC
	EDNRA	RPL36	CEBPG
	DKC1	PLK4	COL6A1
	DRAM1	HMGB2	C14orf79
	ADM5,PRMT1	PSMG1	B4GALNT3
	TSKU	SRSF9	NYNRIN
	RAP2B	PAXIP1-AS1	SLCO1B3
	UXS1	UQCR11	C1QTNF6
	KHSRP	MRS2	SH2D2A
	CDH24	SHPK,TRPV1	DYRK1B
	TNFAIP2	NUDT8	WDTC1
	ELP2	WDR5	KLF13
	DENND5B	ICMT	CHMP1B
	ICAM1	NUP93	TES
	ATHL1	TAF9B	OBSCN
	CDC42EP2	KIAA1586	PSAT1
	RHOBTB3	TDRD3	SPANXD
	GPX4	HSP90AB1	IL6ST
	OR2W3,TRIM58	E2F1	MYO18A,TIAF1
	CDC42EP3	CENPF	GJD3
	RALGPS2	SHFM1	GRB7
	MAFF	RBM17	HTATSF1P2
	TPBG	SNRPE	TOM1L1
	PKD2	CCT5	LOC642852
	HMGB3	CCDC124	COBL
	TXNRD1	RPL32	FLCN
	RAB3D	SAMM50	TMEM159
	PTPRU	C14orf80	SPRED3
	WNT5A	IFFO2	ZNF549
	KATNB1	TMEM5	QPCT
	SERPINB1	HJURP	TMEM184A
	DPYD	POLD3	INSIG2
	UBB	PIM2	MTRNR2L6
	CDKN1B	CTNNAL1	LIG4
	AGER,PBX2	TBC1D31	MANBA
	APBA2	CA12	TUBA1A
		TCHP	SERINC1
		HNRNPL	SPAG4
		ADM5,PRMT1	DUSP16
		PUS1	UBE2L6
		ATP5B	GALNT3
		ABCE1	FAM156A,FAM156B
		CHEK2	LINC01000
		ATP8B1	F2RL1
		NCAPG2	HS1BP3
		GSTP1	SORBS1
		TSEN54	KIFC2
		NAA38	RABL2B
		RPL35A	PARP8
		U2SURP	ZDBF2
		CCDC51	BHLHE40
		WDR92	ENTPD4
		DKC1	SLC4A3
		MRPS9	MAD1L1
		MTERFD1	LINC00909
		NUDCD2	DUSP5
		HNRNPA1	LOC642236
		NAA10	PDXDC2P
		RPA3	CD58
		ATP5E,SLMO2	SLC44A5
		DDX46	GATA6
		ELAC2	ANK2
		RPUSD4	LOC100506844
		C4orf27	DRAM1
		UBTF	GDPD5
		SPDL1	DOCK6
		MARCKSL1	LPAL2
		TRIM24	NR1D2
		NADK2	MID2
		COX5A	ZNF621
		PELP1	MFGE8
		C1orf112	CARS
		NOL12	C20orf194
		RPL11	EPB41L4A
		RPL21	PNMA2
		NOL11	ACBD4
		H3F3A	FMNL1
		MIR424,MIR503,MIR503HG	ACAD10
		MRPS24,URGCP,URGCP-MRPS24	ZNF550
		C7orf50	BCAS3
		HSH2D,RAB8A	PIK3C2B
		WDR61	BRSK1
		CSTF2	CCDC149
		TM4SF18	HTR7P1
		PEX3	ZNF615
		UBR7	BTN3A3
		PSMC3	BNIP3L
		AURKAIP1	STOX2
		GFM1	SERINC3
		DPF1	MAGI1
		QDPR	ZXDB
		TPI1	ZNF585B
		BARD1	LINC01347
		ERH	PPAPDC1B
		EDN1	BMP1
		UBE2S	TOM1
		WDHD1	MICAL1,ZBTB24
		BANF1	CD82
		ASUN	CLDN12
		PROCR	UBN2
		TFAM	SNX29
		TCF19	AMT,NICN1
		MYPN	SIGIRR
		EZH2	PDE2A
		BICC1	ZNF497
		CHTF18	ACVR2B
		ELAVL1	SYTL2
		MRPS17	C3orf33
		NUP107	MR1
		ZBTB2	NAV3
		POLE	PLEKHH2
		RBMX2	RRAGC
		RUVBL1	MTRNR2L9
		RPA2	ZNF222
		DDX18	KLF3
		STMN1	NINJ1
		NDUFA4	C19orf66
		PPP1CC	CHPF
		TRIM59	KLC4
		CEP78	ASB1
		ACACA	ALDH3B1
		SH3BP1	DUSP1
		NKX2-5	ZNF517
		TARDBP	ZNF112
		DHODH	ARFGAP3
		TUBB3	GPR108
		KPNB1	CAPRIN2
		HNRNPA2B1	TMEM45A
		MRPS12	ROBO3
		PRPF4	RASAL2
		POLR1B	IRF7
		INTS10	FRAT1
		DNAJA1	MAPK11
		NAA40	ID1
		POLR3F	RHBDF1
		TFRC	GSN
		DDX54	HIPK3
		UBE2C	CEP170B
		ELP6	RB1CC1
		MRPL50	VAMP2
		PPA1	C16orf62
		C19orf52	NRROS
		GRWD1,KCNJ14	ZNF70
		GAS2L1	SERINC2
		IFI30	SAMD5
		COA4	TRIM34,TRIM6,TRIM6-TRIM34
		GTF2I	HIBADH
		DEPDC1	TMEM87B
		SSBP4	KLF12
		THOC7	RFXAP
		ATP5J	ABCG2
		MLLT3	MLPH
		APITD1,APITD1-CORT,CORT	S100A6
		CCDC80	PLAG1
		PRICKLE4,TOMM6	PRSS55
		GALNT18	RIOK3
		GOT2	TRIM2
		NUP205	MTRNR2L10
		RPP40	PLD1
		ARMC6	RASA1
		TMEM70	SLC16A13
		CALM3	LOC100131257
		C19orf43	WHAMMP2
		CETN3	PLCB2
		UBA52	TLR6
		SMARCA5	APH1B
		NUDT3,RPS10,RPS10-NUDT3	TMEM63A
		CTNNBL1	ARID3B
		ATPIF1	EXOC6B
		HRSP12	SOD2
		NRF1	LOC101926996
		ANTXR1	CUL7
		PRELID1	STXBP3
		TMED8	SCIN
		RPL26	ZFYVE28
		MTCH2	PHGDH
		TBCCD1	CREB3L1
		TRAPPC2L	PPM1M
		NUDT21	CTDSP2
		CENPN	NAIP
		HMGN1	MBNL2
		MDH2	DAB2
		PHF10	NEK1
		KIAA1524	PPOX
		UROS	CXXC5
		GADD45B	GPR56
		POLR1A	ARSA
		NDUFB2	RPS6KL1
		CFDP1	ZNF446
		PBDC1	PGLS
		CASC5	SLC38A1
		ALDH18A1	NR3C2
		CDK2	SEC24D
		ZNRD1	SCNN1D
		DPH7	CNST
		ANKRD23,ANKRD39	FAM155A
		IMP4	ST3GAL1
		FRG1	LTB4R,LTB4R2,NOP9
		H2AFY	RAB36
		TRA2B	SEC31B
		CENPW	ECM1
		MRPL23	SH3BGRL2
		RAD51AP1	KIF27
		SEPN1	ZNF611
		PSMA2	CKB
		FARSB	ARHGAP27
		NOL7	SLC31A2
		MRPL48	LOC652276
		PDCD5	NOTCH3
		SRSF2	NPC1
		EFHD2	THSD4
		IMP3	HAGLR
		STRBP	ZNF449
		MRPL19	L3HYPDH
		NUDC	GALNT5
		TPX2	RGAG4
		POLA1	CLCF1
		COQ5	SRC
		XRCC5	EFCAB13
		HNRNPUL1	AAK1
		BCL2L11	PHF1
		MYLIP	ARMCX1
		CBY1	WDR5B
		TFCP2	PHF21A
		C8orf59	LRP10
		ATP5H	FEZF1-AS1
		UBE2V2	NPIPB5
		TTK	SNX10
		PARK7	ZNF468
		PDE12	NIPAL3
		NSDHL	EMP1,KIAA1467
		PHB2	USP35
		LTV1	GRAMD3
		RPS19BP1	LOC100289019
		TPM1	ZNF514
		ZC3H15	OCLN
		HDGF	FBXL8,HSF4
		NUDT16L1	PPP1R9A
		C12orf43	SAMD4A
		MRPL34	LINC00674
		DNA2	SEL1L
		RPS23	GABBR1
		PGAM1	ZNF83
		SDHB	LZTS3
		MIF	HERC2P2
		RPL5	HERC2P9
		FBXO45	GARS
		GRPEL1	MTRNR2L8
		NAA16	SPIRE1
		ADAM19	NIPAL2
		CHID1	ZSWIM3
		ZIC2	RRAS2
		POLR2D	SARS
		RRP8	TMEM136
		KIF23	IFFO1
		TDP1	CYB561D1
		EIF5A	STXBP2
		C11orf84	RAP1GAP
		TAF5L	C3orf52
		PRPF19	AHNAK2
		PABPC4	LINC01160
		SDHD	LINC00472
		ADD2	ARHGAP26
		B4GALNT4	C1orf226,NOS1AP
		SKA2	C7orf60
		FASN	MAST4
		UTP6	CERCAM
		POFUT1	TNKS1BP1
		SELT	DDR1
		EIF4H	RTN4R
		PSMA7	DUSP18
		THYN1	ZEB2
		DHX30	MAFK
		RFWD3	CMTR2
		ARHGAP11A	RNPEPL1
		PTDSS1	ZNF562,ZNF812
		NANP	MVP,PAGR1
		FANCG	NFKBIE
		UQCRC2	PRSS16
		ATG4C	RUFY3
		SAMHD1	ATG2A
		ZFP36L2	MXD4
		ME2	SLC35G2
		KARS	DCLK2
		ZNF106	KCNN4
		EIF1AX	KIAA1462
		NDUFA8	INPP5K
		OXNAD1	TMOD2
		TAP2	WBSCR27
		MAZ	CNTNAP1
		EPB41L4B	SLC41A2
		ADAT2	ID3
		AP1M2,CDKN2D	MAP3K10
		PRKAR2A	VRK3
		ATP5G2	VEGFC
		CNN3	FAM21C
		ABHD10	MTURN
		FAM213B	LIPG
		EIF3K	SCARF1
		AOC2,PSME3	SELM
		RPS5	SNX9
		POLR2E	ZNF516
		ECSIT,ZNF653	MTRNR2L1
		NUAK1	G0S2
		PDCD7	DGKD
		AATF	TBCEL
		PARP2	SPAG9
		MKKS	PLA2G16
		METAP2	KIAA0040
		C9orf40	UBXN11
		PAXIP1	SLCO4C1
		BMS1	FST
		COX6B1	TNFRSF10B
		RPS19	ELMO1
		NIFK	TMF1
		BMP4	ADM
		WDR3	VAT1
		CCT2	PRDM8
		GTSE1	SPPL2A
		PIN1	RPL13AP20
		FGFR1OP	ZNF814
		TBCD	LOC400655
		HTATSF1	TGFBR1
		C17orf96	LRSAM1
		TSHZ1	CCDC18
		C14orf2	CCPG1,DYX1C1
		ALDH7A1	MYO16
		LSM10	FAM63A
		HNRNPH3	ABL2
		TCF3	HMGCL
		OPA1	CUL9
		PPDPF	ZNF319
		PSMD11	SOS2,VCPKMT
		PSMD13	MAP2K3
		SYNCRIP	RNFT1
		ILF2	PGM3
		LIMS1	IBTK
		GTF2E2	ZNF529
		CNPY2,CS,PAN2	SLC7A5
		SUMO2	CYSTM1
		ASF1B	ZNF699
		DNAJC8	KIAA0232
		KRI1	IRF5
		CCDC58	AHR
		RPS15A	FAM160A2
		RPSAP58	MDK
		PPP6C	CBWD5
		RNASEH2A	KIAA1377
		MRPL11	IGFBP1
		GLRX2	LAG3
		APEX1	RHOQ
		ZBTB18	TPM2
		GLO1	CRADD
		ST3GAL4	CACNB3
		HPRT1	RIMS3
		MRPS23	PKIG
		NFATC3	MDM4
		CDKN2AIPNL	SLC4A7
		PRPF8	CBLB
		FAM98A	STON2
		CCBE1	ZNF133
		PRDX3	MAGED2
		SMCO4	HOMER3
		HDHD1	STARD10
		MPC1	UFM1
		UQCRFS1	CDK18
		RPL37	FAM13B
		ZNF367	TFE3
		UTP15	CCDC68
		RPL30	ZNF417
		COX5B	CARD11
		MGAT5B	ZBTB7B
		CCDC43	DOPEY2
		SUSD5	FGF5
		DLD	RCAN1
		COX4I1	RASEF
		U2AF2	ANKRD11
		STARD7	KANSL1
		PSMD3	ZNF268
		ABCB7	PCMTD1
		HYAL2	KRTAP2-3,KRTAP2-4
		ARPC5L	VGF
		PPME1	ZDHHC21
		FAU	FAM179B
		ICAM3,RAVER1	ACSS3
		EEF1B2	RNF44
		KAT2A	JUP
		YEATS4	SYNE1
		WDR74	VPS13C
		SMARCB1	ID4
		TMEM64	EPB41L1
		PTGES3	IL1R1
		SLC25A4	CCNO
		TMEM11	YIPF4
		ATG3	PLK3
		HSPA14	OBSL1
		MRPS27	PTPRE
		TELO2	ZFC3H1
		LAPTM4B	C17orf51
		RABEPK	CLTCL1
		PTBP1	LMBRD2
		CCNE1	IL17RE
		RACGAP1	MTRNR2L2
		2015-09-11	ZNF177,ZNF559,ZNF559-ZNF177
		FANCE	TMEM106B
		SDC1	ZNF426
		PGM2,TBC1D1	ANTXR2
		THEM6	FNDC3B
		MRPL51	LINC01003
		FLVCR1	RAB8B
		NUP160	ORAI2
		MRPL30	HECA
		RPL23	USP53
		CAPZB	AGPAT4
		PHF5A	FLNB
		RCN2	APOL1
		C2orf69	CTBS
		POU2F1	ATG14
		SLC25A33	GOLGA1
		LARS2	AKNA
		TMEM161A	DNAJB2
		NOB1	LPIN2
		ACTL6A	CDCP1
		CDCA4	RHPN1
		DUSP7	BPHL
		COA7	SNPH
		ALKBH2	STRIP2
		LSM5	KISS1
		ISCA2	PPP4R1L
		VOPP1	MNT
		C21orf59	TGFA
		EIF3I	EPG5
		ACTB	RIT1
		PSMC4	2015-03-08
		KANSL2	LINC00999
		NUCKS1	LOC729218
		CBX2	MEX3C
		TMEM126B	MED23
		SRSF3	HEATR5B
		HRAS	CELSR1
		ESD	ZER1
		MRPL2	TUBE1
		RIOK1	ZKSCAN8
		GINS3	FAM47E,FAM47E-STBD1,STBD1
		MMS22L	PSAP
		SNRPB2	SKAP2
		DHX37	DNAJC27
		SIGMAR1	LOC440300
		GTF3C1	ATP9B
		TYSND1	ABLIM3
		LRRK1	ZNF267
		SRSF4	BCL6
		RPL7L1	WFS1
		RPS6KA1	C22orf46
		COX8A	RNF187
		SMIM4	OSMR
		GPX1	SPTLC2
		KIAA0100,SGK494	HRH1
		LACTB2	LPIN3
		DRAP1	FAM102A
		ECHDC3	ING4
		SEPHS1	KDM6A
		SART1	IFIT3
		GINS4	FNIP1
		SNRPB	NEK8
		ABCB10	RP2
		NF2	CALCOCO2
		SPARC	UBE2H
		PTPRF	ZFAND3
		DNAJC9,MRPS16,TTC18	TNFAIP2
		GNPNAT1	CYBRD1
		ABCD3	IFI44
		PSMD12	DSC2
		WBSCR22	CCDC130
		TIMM50	SECISBP2L
		STEAP3	TBC1D2
		DNAJA3	GATSL2
		SMC4	MGLL
		PUF60	FBXL2
			RICTOR
			ERLEC1
			ABRACL
			FKBP14
			ARRDC2
			PARP10
			LMO4
			ARL8A
			CHD2
			CHMP2B
			MICALL1
			TRIOBP
			SDCBP
			LIMS2
			DYNLT3
			CXorf23
			SFR1
			KIAA0355
			FTL
			ELOVL7
			ZFPL1
			GAS2L3
			ZNF470
			KLF11
			LOC101928137
			SLC22A23
			UBL3
			BTBD9
			TMTC2
			PLD3
			PJA2
			ZFP36L1
			ACVR1
			KIF3C
			SH3BP2
			VGLL4
			ZBTB21
			LTBP4
			YIPF3
			ZNF121
			PODXL
			TGFB1
			SERPINB1
			DUSP6
			DLGAP4
			TESK1
			BTN2A2
			ADCY6
			HSPA5
			ZBTB34
			AFF4
			GPC1
			KIAA1109
			ARID4A
			ANKRD42
			LINC00506
			ZNF140
			CLK1
			EDEM1
			SEMA4B
			ENTHD2
			LRIF1
			SNX33
			CAPN5
			NUCB2
			CDC42EP2
			ZNF783
			KIAA1598
			ATP10D
			ARMCX3
			ZFPM1
			E2F7
			NPR2
			CLU
			ZBTB6
			COG5
			RNF19A
			CPT1A
			RNF6
			SSH3
			NINL
			INO80D
			SGMS2
			HUS1
			SLC36A1
			RRAS
			ZNF281
			MAFG,SIRT7
			LINC00941
			CLCN7
			FAM21A
			POMT2
			ZBTB41
			UBALD2
			EIF1B
			ZNF33B
			SPIRE2
			ZFYVE26
			FBXW4
			KCNQ1OT1
			IPMK
			INO80B,WBP1
			ELL2
			SFTA1P
			MIR100HG
			UNC50
			TMEM150A
			FER
			FRS2
			WASH5P
			ZCCHC6
			PLEKHA6
			IFNLR1
			TECPR1
			ZFP41
			CPEB4
			PQLC2
			ZNF354A
			IL10RB
			MET
			EHBP1L1
			SMPD1
			CD163L1
			RFPL4A,RFPL4AL1
			GSKIP
			CEP120
			AGA
			ARAP1
			MLYCD
			EHD2
			DNAJB14
			IL17RC
			ACSS2
			FOXP1
			BBS5
			UBXN2B
			PLEKHG4
			LACTB
			IGF2R
			MTMR14
			FADS3
			KCTD11
			LTN1
			RETSAT
			FOXO1
			SLC30A7
			HELZ2
			PSME2
			DENND5A
			STAM2
			TRIM8
			GPATCH2L
			RIPK2
			FAM46C
			RECQL5
			HIVEP2
			PLAT
			IKBKE
			DUSP4
			RHBDD1
			CYTH2
			C12orf57
			OSBPL2
			RNF13

## Sheet: SUM159 Migratory versus CSC
Up-Regulated Overlap ALDH and 44/24	Up-Regulated Overlap Migratory and 44/24	Up-Regulated Overlap Migratory and ALDH	Up-Regulated Overlap Migratory and ALDH and 44/24	Down-Regulated Overlap ALDH and 44/24	Down-Regulated Overlap Migratory and 44/24	Down-Regulated Overlap Migratory and ALDH	Down-Regulated Overlap Migratory and ALDH and 44/24
ACSL4	APCDD1L-AS1	CTGF	CTGF	ABCA9	ABCA9	ABCA9	ABCA9
AMMECR1	CDH18	DHRS2	LTBP1	ADPRHL1	AKR1C1	ARSD	BMP2
ANKS1B	CLDN14	DKK1	NAV3	ADRBK2	ALDH5A1	BMP2	CASP4
ARG1	CNTNAP2	DLC1	PGM2L1	AHRR	APOE	C11orf54	DDR2
ASPH	CTGF	DSP	SCG5	AIFM2	BMP2	CASP4	DUSP6
C11orf57	DGKI	ENDOD1	SORBS2	AJAP1	CACNG8	COL6A1	FAS
C1orf114	EPHA3	GABRG1	TCF4	ALPK2	CASP4	DDR2	KIAA0226
C2orf34	FBN1	GPNMB	TLL1	ANGPTL7	CD24	DUSP6	L1CAM
CAPN2	FOXP1	GPR87		ANKRD16	CDH8	FAS	LHPP
CBFA2T2	FRMD6	LAMC2		ANKRD20A1 /// ANKRD20A2 /// ANKRD20A3 /// ANKRD20A4 /// ANKRD20B /// LOC375010	CTDSPL	HCN4	NCOA7
CDC42BPA	GALNT10	LTBP1		AP1G2	DDR1	HS6ST3	NHS
CEACAM1	HHIP	MOXD1		AP1M2	DDR2	ITGB2	NOTCH1
CIITA	IGF2BP3	NAV3		ARHGEF11	DUSP6	KIAA0226	PAG1
CNR1	ITGB3	NT5E		ARL2BP	ERG	L1CAM	SEMA6B
COL4A6	LAMA2	PGM2L1		ATG12	F11R	LHPP	SLC39A8
COPG2	LOC101927865	PPP1R14C		AVIL	FAS	MSX2	SLC7A7
CPNE8	LTBP1	PTGS1		BCAP29	FUCA1	NCOA7
CTGF	NAV3	SCG5		BCL2L11	GGT7	NHS
CUX2	NFATC2	SORBS2		BEST4	IGFBP2	NOTCH1
DNAJC18	NRG1	STON2		BEX1	IRF2	NTN1
DST	PGM2L1	TCF4		BMP2	KIAA0226	PAG1
EME2	PRR5L	TLL1		BNC2	L1CAM	PDE4D
EXT1	RNF150			C14orf80	LHPP	RUNX1T1
FAM120A	SCG5			C16orf42	MAP3K5	SEMA6B
FANCA	SCN9A			C16orf70	NCOA7	SLC39A8
FBXL13	SORBS2			C19orf23	NHS	SLC7A7
FN1	SPOCD1			C19orf61	NOTCH1	TFAP2C
GAS1	SYT1			C1orf106	NUP210	TLE4
GK /// GK3P	TCF4			C1orf91	PAG1	TM4SF1
GPRC5B	TLL1			C1orf96	PARD6B	TUB
GVINP1	TRPM3			C22orf15	PTPRU	UBB
HDAC9	ZNF365			C22orf40	RAB3D	WDR66
HELB				C3orf15	SEMA3F
HIPK2				CABP7	SEMA6B
HIVEP1				CARD6	SEMA6D
IFI44				CARD8	SHISA2
IFIT2				CARS2	SLC39A8
IGF1				CASP4	SLC7A7
INPP4B				CCNG2	SLC9A9
ITPR1				CCNL1	SPRY1
KCNE4				CDKN1C	SRD5A3
KIAA0485				CEP250	TFPI2
KIR2DL1				CHCHD5	TGFA
KRT5				CHMP4B	TIMP3
LAMA3				CHPF2	TMEM40
LNX1				CLCC1	TNFAIP2
LOC100129449				CLMN	ZNF204P
LOC282997				CLN8
LOC283567				CLPB
LOC285778				COL4A4
LOC344595				COPA
LOC374443				COPZ2
LPP				COQ10B
LTBP1				CRCP
LTF				CREBL2
MFSD4				CTNND1
MLLT4				CTTN
MTBP				CUZD1
MUM1L1				CYB5B
MXRA7				CYLD
MYPN				CYP2R1
NAV3				DAPK1
NBR1				DCAF8
NCOA6				DCTN5
NCRNA00204				DDR2
NLRP1				DLG3
NUMB				DNAL1
OBSL1				DOLK
OSGIN2				DPP9
PAPPA				DUSP6
PELI1				ECHDC2
PGM2L1				ELOVL4
PHTF2				ERC1
PIGK				ESYT1
PIK3R3				ETV2
POLQ				EYS
PTPN4				FAHD1
RAB20				FAM131A
RDM1				FAM174B
RIT1				FAM55C
RXFP1				FAS
SCG5				FIGN
SEMA5A				FOXA1
SEMA6D				FOXRED2
SERPINB8				FUNDC1
SERPINI1				GALNTL2
SH3RF2				GART
SIK3				GCET2
SLC2A12				GHDC
SLC2A2				GLDC
SLC38A9				GNG4
SLC8A1				GOSR2
SNRPN				GPR173
SORBS2				GUSBP1
SP2				HEXA
SPON1				HFE
SPRN				HIF1AN
SR140				HSPA1L
STAT1				IFT172
TBL1X				IGHMBP2
TCF4				IL13RA2
TLL1				INSR
TMEM107				ITPK1
TMEM173				JDP2
TPRG1				KBTBD10
TRPC4				KBTBD7
USP15				KIAA0226
USP34				KIAA1704 /// LOC100507773
VGLL3				KIAA1919
WDR78				KIF3C
WNT5A				KIR2DS2
ZNF177				KLF5
ZNF20 /// ZNF625				L1CAM
ZNF551				LHPP
ZNF638				LIMK1
				LOC100126784
				LOC100129550
				LOC100286909
				LOC100287482
				LOC100505483
				LOC100506517
				LOC144481
				LOC642345
				LOC728485
				LRRC17
				MAGI1
				MAP2K5
				MBP
				MCART1
				MED17
				MEF2A
				MINA
				MINK1
				MORN4
				MRC2
				MRPS5
				MYH14
				MYO10
				NAB1
				NAGA
				NCOA7
				NEURL4
				NHS
				NLGN2
				NOTCH1
				NRP2
				NSUN6
				NUCB1
				NUP214
				NUP62CL
				OGDH
				ONECUT2
				OSBPL11
				OTUB1
				PAG1
				PASK
				PCBD2
				PCDH1
				PCSK6
				PDE12
				PDE2A
				PDXDC1
				PEMT
				PEX16
				PFDN6
				PGAP3
				PIH1D2
				PKP4
				PLAA
				PLAUR
				POLR3K
				PQLC2
				PRKCZ
				PSG3
				PTBP2
				PTPRF
				PUM2
				RAB7A
				RBM26
				RCCD1
				RCHY1
				RHBDD3
				RLF
				RNF216
				RREB1
				SATB1
				SCAMP1
				SEMA3E
				SEMA6B
				SENP5
				SERTAD1
				SFMBT1
				SFSWAP
				SGCG
				SH3GLB2
				SH3RF3
				SIK2
				SKIV2L2
				SLC17A9
				SLC31A1
				SLC39A8
				SLC7A7
				SLC7A8
				SLMAP
				SMC2
				SNIP1
				SNRNP70
				SOS1
				SPECC1
				SPTBN1
				ST3GAL2
				STOX2
				SYDE1
				TECPR1
				TFAM
				TFB2M
				THBD
				TLR4
				TMEFF2
				TMEM100
				TMEM18
				TMEM30B
				TMF1
				TMLHE
				TMTC4
				TP53I11
				TRAPPC9
				TRBV7-3
				TRIM73
				TRIO
				TSHZ1
				TSPAN3
				TSPAN4
				TTL
				TXNDC11
				UBR4
				USP2
				USP28
				USP48
				VAMP8
				VAV2
				VPS11
				VWA1
				XPNPEP3
				XRN1
				ZBTB39
				ZBTB43
				ZFYVE28
				ZNF140
				ZNF214
				ZNF252
				ZNF254
				ZNF391
				ZNF436
				ZNF503
				ZNF566
				ZNF586
				ZNF614
				ZNF625
				ZNF800
				ZNF85
				ZRANB3
				ZSCAN30
